# Supplementary material for: Synthesis and Characterisation of Poly(3-hydroxybutyrate-co-3-hydroxyvalerate)-b-poly(3-hydroxybutyrate-co-3-hydroxyvalerate) Multi-Block Copolymers Produced Using Diisocyanate Chemistry
Source: Polymers (Basel). 2023 Jul 31;15(15):3257. doi: 10.3390/polym15153257 (PMC10422281; doi:10.3390/polym15153257)
Supplement: Supplementary file 1 [file polymers-15-03257-s001.zip]

Archive with 1 entries (1 files):
- polymers-2505013_Supplementary material_final version.pdf
